# Supplementary material for: Ribonuclease RNase Z is an evolutionarily conserved deAMPylase
Source: Proc Natl Acad Sci U S A. 2025 Nov 20;122(47):e2515155122. doi: 10.1073/pnas.2515155122 (PMC12663964; doi:10.1073/pnas.2515155122)
Supplement: Supplementary file 2 — Dataset S01 (XLSX) [file pnas.2515155122.sd01.xlsx]

## Sheet: Candidate deAMPylases
Dataset S1. Candidates for deAMPylase screen
E. coli and S. cerevisiae proteins with Pfam annotations and human paralogs are shown
Uniprot ID (E. coli)	Gene name (E. coli)	Protein names (E. coli)	Pfam family (domain)	Pfam clan	Uniprot ID (human homolog)	Protein names (human homolog)	Gene name (human homolog)
P0AAT6	rsfS rsfA slm3 ybeB b0637 JW5090	Ribosomal silencing factor RsfS	PF02410; RsfS	NTP_transf (CL0260)	Q96EH3	Mitochondrial assembly of ribosomal large subunit protein 1	MALSU1 C7orf30
P0ABF1	pcnB b0143 JW5808	Poly(A) polymerase I (PAP I) (EC 2.7.7.19) (Plasmid copy number protein)	PF01743; PolyA_pol	NTP_transf (CL0260)	Q96Q11	CCA tRNA nucleotidyltransferase 1, mitochondrial (EC 2.7.7.72) (Mitochondrial tRNA nucleotidyl transferase, CCA-adding) (mt CCA-adding enzyme) (mt tRNA CCA-diphosphorylase) (mt tRNA CCA-pyrophosphorylase) (mt tRNA adenylyltransferase)	TRNT1 CGI-47
P0ABB8	mgtA corB mgt b4242 JW4201	Magnesium-transporting ATPase, P-type 1 (EC 7.2.2.14) (Mg(2+) transport ATPase, P-type 1)	PF00702; Hydrolase	HAD (CL0137)	Q13733	Sodium/potassium-transporting ATPase subunit alpha-4 (Na(+)/K(+) ATPase alpha-4 subunit) (EC 3.6.3.9) (Sodium pump subunit alpha-4)	ATP1A4 ATP1AL2
P0AF24	nagD b0675 JW0661	Ribonucleotide monophosphatase NagD (EC 3.1.3.5)	PF13344; Hydrolase_6	HAD (CL0137)	Q96GD0	Pyridoxal phosphate phosphatase (PLP phosphatase) (EC 3.1.3.3) (EC 3.1.3.74) (Chronophin)	PDXP CIN PLP PLPP
C4ZUB1	rbn	Ribonuclease BN	PF12706,PF13691; Lactamase_B_2, Lactamase_B_4	Metallo-HOrase (CL0381)	Q9BQ52	Zinc phosphodiesterase ELAC protein 2 (EC 3.1.26.11) (ElaC homolog protein 2) (Heredity prostate cancer protein 2) (Ribonuclease Z 2) (RNase Z 2) (tRNA 3 endonuclease 2) (tRNase Z 2)	ELAC2 HPC2
P75849	gloC ycbL b0927 JW0910	Hydroxyacylglutathione hydrolase GloC (EC 3.1.2.6) (Accessory type II glyoxalase) (Glyoxalase II 2) (GlxII-2)	PF00753; Lactamase_B	Metallo-HOrase (CL0381)	O95571	Persulfide dioxygenase ETHE1, mitochondrial (EC 1.13.11.18) (Ethylmalonic encephalopathy protein 1) (Hepatoma subtracted clone one protein) (Sulfur dioxygenase ETHE1)	ETHE1 HSCO
B1XD76	gloB	Hydroxyacylglutathione hydrolase	PF00753; Lactamase_B	Metallo-HOrase (CL0381)	Q16775	Hydroxyacylglutathione hydrolase, mitochondrial (EC 3.1.2.6) (Glyoxalase II) (Glx II)	HAGH GLO2 HAGH1
Uniprot ID (S. cerevisiae)	Gene name (S. cerevisiae)	Protein names (S. cerevisiae)	Pfam family (domain)	Pfam clan	Uniprot ID (human homolog)	Protein names (human homolog)	Gene name (human homolog)
P21269	CCA1 TNT1 YER168C	CCA tRNA nucleotidyltransferase, mitochondrial (EC 2.7.7.72) (CCA-adding enzyme) (tRNA CCA-pyrophosphorylase) (tRNA adenylyltransferase) (tRNA nucleotidyltransferase)	PF01743; PolyA_pol	NTP_transf (CL0260)	Q96Q11	CCA tRNA nucleotidyltransferase 1, mitochondrial (EC 2.7.7.72) (Mitochondrial tRNA nucleotidyl transferase, CCA-adding) (mt CCA-adding enzyme) (mt tRNA CCA-diphosphorylase) (mt tRNA CCA-pyrophosphorylase) (mt tRNA adenylyltransferase)	TRNT1 CGI-47
Q04223	YMR130W YM9553.06	Uncharacterized protein YMR130W	PF13419, HAD_2	HAD (CL0137)	Q9BSH5	Haloacid dehalogenase-like hydrolase domain-containing protein 3	HDHD3 C9orf158
P36151	YKR070W	Mitochondrial hydrolase YKR070W (EC 3.-.-.-)	PF13344; Hydrolase_6	HAD (CL0137)	Q9BXW7	Haloacid dehalogenase-like hydrolase domain-containing 5 (Cat eye syndrome critical region protein 5)	HDHD5 CECR5
P38331	YBR242W YBR1627	5'-deoxynucleotidase YBR242W (EC 3.1.3.89)	PF13023; HD_3	Pfam Clan: HD_PDEase (CL0237)	Q7Z4H3	HD domain-containing protein 2 (Hepatitis C virus NS5A-transactivated protein 2) (HCV NS5A-transactivated protein 2)	HDDC2 C6orf74 NS5ATP2 CGI-130
