# Supplementary material for: Ribonuclease RNase Z is an evolutionarily conserved deAMPylase
Source: Proc Natl Acad Sci U S A. 2025 Nov 20;122(47):e2515155122. doi: 10.1073/pnas.2515155122 (PMC12663964; doi:10.1073/pnas.2515155122)
Supplement: Supplementary file 3 — Dataset S02 (XLSX) [file pnas.2515155122.sd02.xlsx]

## Sheet: expanded list of candidates
Dataset S2. Expanded list of candidates
		Pfam Clan: Metallo-HOrase (CL0381)
S.cerevisiae homolog	E.coli homolog	SwissProt/Uniprot ID (human)	Protein names (human)	Gene names (human)	PDEase-like Pfam domain
+	-	Q9H816	5' exonuclease Apollo (EC 3.1.-.-) (DNA cross-link repair 1B protein) (SNM1 homolog B) (SNMIB) (hSNM1B)	DCLRE1B SNM1B	PF07522; DRMBL
+	+	Q16775	Hydroxyacylglutathione hydrolase, mitochondrial (EC 3.1.2.6) (Glyoxalase II) (Glx II)	HAGH GLO2 HAGH1	PF00753; Lactamase_B
+	+	O95571	Persulfide dioxygenase ETHE1, mitochondrial (EC 1.13.11.18) (Ethylmalonic encephalopathy protein 1) (Hepatoma subtracted clone one protein) (Sulfur dioxygenase ETHE1)	ETHE1 HSCO	PF00753; Lactamase_B
+	+	Q8N490	Probable hydrolase PNKD (EC 3.-.-.-) (Myofibrillogenesis regulator 1) (MR-1) (Paroxysmal nonkinesiogenic dyskinesia protein) (Trans-activated by hepatitis C virus core protein 2)	PNKD KIAA1184 MR1 TAHCCP2 FKSG19 UNQ2491/PRO5778	PF00753; Lactamase_B
+	+	Q9BQ52	Zinc phosphodiesterase ELAC protein 2 (EC 3.1.26.11) (ElaC homolog protein 2) (Heredity prostate cancer protein 2) (Ribonuclease Z 2) (RNase Z 2) (tRNA 3 endonuclease 2) (tRNase Z 2)	ELAC2 HPC2	PF12706,PF13691; Lactamase_B_2, Lactamase_B_4
-	+	Q53H82	Endoribonuclease LACTB2 (EC 3.1.27.-) (Beta-lactamase-like protein 2)	LACTB2 CGI-83	PF00753; Lactamase_B
		Pfam Clan: HD_PDEase (CL0237)
S.cerevisiae homolog	E.coli homolog	SwissProt/Uniprot ID (human)	Protein names (human)	Gene names (human)	PDEase-like Pfam domain
+	-	Q7Z4H3	HD domain-containing protein 2 (Hepatitis C virus NS5A-transactivated protein 2) (HCV NS5A-transactivated protein 2)	HDDC2 C6orf74 NS5ATP2 CGI-130	PF13023; HD_3
-	-	O00408	cGMP-dependent 3',5'-cyclic phosphodiesterase (EC 3.1.4.17) (Cyclic GMP-stimulated phosphodiesterase) (CGS-PDE) (cGSPDE)	PDE2A	PF00233; PDEase_I
		Pfam Clan: HAD (CL0137)
S.cerevisiae homolog	E.coli homolog	SwissProt/Uniprot ID (human)	Protein names (human)	Gene names (human)	Phosphatase-like Pfam domain
-	-	Q9H0P0	Cytosolic 5'-nucleotidase 3A (EC 3.1.3.5) (7-methylguanosine phosphate-specific 5'-nucleotidase) (7-methylguanosine nucleotidase) (EC 3.1.3.91) (Cytosolic 5'-nucleotidase 3) (Cytosolic 5'-nucleotidase III) (cN-III) (Pyrimidine 5'-nucleotidase 1) (P5'N-1) (P5N-1) (PN-I) (Uridine 5'-monophosphate hydrolase 1) (p36)	NT5C3A NT5C3 P5N1 UMPH1 HSPC233	PF05822; UMPH-1
+	-	Q9P241	Probable phospholipid-transporting ATPase VD (EC 3.6.3.1) (ATPase class V type 10D) (P4-ATPase flippase complex alpha subunit ATP10D)	ATP10D ATPVD KIAA1487	PF13246; Cation_ATPase
+	+	Q13733	Sodium/potassium-transporting ATPase subunit alpha-4 (Na(+)/K(+) ATPase alpha-4 subunit) (EC 3.6.3.9) (Sodium pump subunit alpha-4)	ATP1A4 ATP1AL2	PF13246; Cation_ATPase
+	+	O43861	Probable phospholipid-transporting ATPase IIB (EC 3.6.3.1) (ATPase class II type 9B)	ATP9B ATPIIB NEO1L HUSSY-20	PF00702; Hydrolase
+	-	O95476	CTD nuclear envelope phosphatase 1 (EC 3.1.3.16) (Serine/threonine-protein phosphatase dullard)	CTDNEP1 DULLARD	PF03031; NIF
+	-	Q05D32	CTD small phosphatase-like protein 2 (CTDSP-like 2) (EC 3.1.3.-)	CTDSPL2 HSPC058 HSPC129	PF03031; NIF
-	-	Q7Z3D6	D-glutamate cyclase, mitochondrial (EC 4.2.1.48)	DGLUCY C14orf159 UNQ2439/PRO5000	PF14336; DUF4392 - distantly similar to HAD clan
+	-	Q9H0R4	Haloacid dehalogenase-like hydrolase domain-containing protein 2	HDHD2	PF13344; Hydrolase_6
+	-	Q9BSH5	Haloacid dehalogenase-like hydrolase domain-containing protein 3	HDHD3 C9orf158	PF13419, HAD_2
+	-	Q9BXW7	Haloacid dehalogenase-like hydrolase domain-containing 5 (Cat eye syndrome critical region protein 5)	HDHD5 CECR5	PF13344; Hydrolase_6
-	-	Q86UY8	5'-nucleotidase domain-containing protein 3 (EC 3.1.3.-) (GRP94-neighboring nucleotidase)	NT5DC3 GNN TU12B1-TY	PF05761; 5_nucleotid
-	-	Q86YG4	5'-nucleotidase domain-containing protein 4	NT5DC4	PF05761; 5_nucleotid
-	-	Q9NPB1	5'(3')-deoxyribonucleotidase, mitochondrial (5',3'-nucleotidase, mitochondrial) (EC 3.1.3.-) (Deoxy-5'-nucleotidase 2) (dNT-2)	NT5M DNT2	PF06941; NT5C
-	-	Q8TCT1	Phosphoethanolamine/phosphocholine phosphatase (EC 3.1.3.75)	PHOSPHO1	PF06888; Put_Phosphatase
+	+	Q96GD0	Pyridoxal phosphate phosphatase (PLP phosphatase) (EC 3.1.3.3) (EC 3.1.3.74) (Chronophin)	PDXP CIN PLP PLPP	PF13344; Hydrolase_6
+	-	Q3ZCQ8	Mitochondrial import inner membrane translocase subunit TIM50	TIMM50 TIM50 PRO1512	PF03031; NIF
		Pfam Clan: Alk_phosphatase (CL0088)
S.cerevisiae homolog	E.coli homolog	SwissProt/Uniprot ID (human)	Protein names (human)	Gene names (human)	Phosphatase-like Pfam domain
-	+	P15848	Arylsulfatase B (ASB) (EC 3.1.6.12) (N-acetylgalactosamine-4-sulfatase) (G4S)	ARSB	PF00884; Sulfatase
-	+	P51689	Arylsulfatase D (ASD) (EC 3.1.6.-)	ARSD	PF00884; Sulfatase
-	+	P54793	Arylsulfatase F (ASF) (EC 3.1.6.-)	ARSF	PF00884; Sulfatase
+	-	Q13822	Ectonucleotide pyrophosphatase/phosphodiesterase family member 2 (E-NPP 2) (EC 3.1.4.39) (Autotaxin) (Extracellular lysophospholipase D) (LysoPLD)	ENPP2 ATX PDNP2	PF01663; Phosphodiest
-	+	P15586	N-acetylglucosamine-6-sulfatase (EC 3.1.6.14) (Glucosamine-6-sulfatase) (G6S)	GNS	PF00884; Sulfatase
+	-	Q5H8A4	GPI ethanolamine phosphate transferase 2 (EC 2.-.-.-) (GPI7 homolog) (hGPI7) (Phosphatidylinositol-glycan biosynthesis class G protein) (PIG-G)	PIGG GPI7 UNQ1930/PRO4405	PF01663; Phosphodiest
+	-	O95427	GPI ethanolamine phosphate transferase 1 (EC 2.-.-.-) (MCD4 homolog) (Phosphatidylinositol-glycan biosynthesis class N protein) (PIG-N)	PIGN MCD4	PF01663; Phosphodiest
		Pfam Clan: NTP_transf (CL0260)
S.cerevisiae homolog	E.coli homolog	SwissProt/Uniprot ID (human)	Protein names (human)	Gene names (human)	NTase-like Pfam domain
-	-	Q9NP87	DNA-directed DNA/RNA polymerase mu (Pol Mu) (EC 2.7.7.7) (Terminal transferase)	POLM polmu	PF14792; DNA_pol_B_palm
-	-	Q9H9S5	Fukutin-related protein (EC 2.-.-.-)	FKRP	PF04991; LicD
-	-	O75072	Fukutin (EC 2.-.-.-) (Fukuyama-type congenital muscular dystrophy protein)	FKTN FCMD	PF04991; LicD
+	+	Q96EH3	Mitochondrial assembly of ribosomal large subunit protein 1	MALSU1 C7orf30	PF02410; RsfS
-	-	Q9Y586	Protein mab-21-like 2	MAB21L2	PF03281; Mab-21
-	-	Q9Y6K5	2'-5'-oligoadenylate synthase 3 ((2-5')oligo(A) synthase 3) (2-5A synthase 3) (EC 2.7.7.84) (p100 OAS) (p100OAS)	OAS3 P/OKcl.4	PF01909; NTP_transf_2
-	-	Q9NVV4	Poly(A) RNA polymerase, mitochondrial (PAP) (EC 2.7.7.19) (PAP-associated domain-containing protein 1) (Polynucleotide adenylyltransferase) (Terminal uridylyltransferase 1) (TUTase 1) (mtPAP)	MTPAP PAPD1	distant similarity to PF01909; NTP_transf_2
+	-	Q8NDF8	Non-canonical poly(A) RNA polymerase PAPD5 (EC 2.7.7.19) (PAP-associated domain-containing protein 5) (Terminal nucleotidyltransferase 4B) (Terminal uridylyltransferase 3) (TUTase 3) (Topoisomerase-related function protein 4-2) (TRF4-2)	TENT4B GLD4 PAPD5 TRF4-2	PF01909; NTP_transf_2
+	-	Q96BW9	Phosphatidate cytidylyltransferase, mitochondrial (EC 2.7.7.41) (CDP-diacylglycerol synthase) (CDP-DAG synthase) (Mitochondrial translocator assembly and maintenance protein 41 homolog) (TAM41)	TAMM41 C3orf31	PF09139; Mmp37
+	+	Q96Q11	CCA tRNA nucleotidyltransferase 1, mitochondrial (EC 2.7.7.72) (Mitochondrial tRNA nucleotidyl transferase, CCA-adding) (mt CCA-adding enzyme) (mt tRNA CCA-diphosphorylase) (mt tRNA CCA-pyrophosphorylase) (mt tRNA adenylyltransferase)	TRNT1 CGI-47	PF01743; PolyA_pol
